# Supplementary material for: Association between vaccinations and risk of dementia: a systematic review and meta-analysis
Source: Age Ageing. 2025 Nov 21;54(11):afaf331. doi: 10.1093/ageing/afaf331 (PMC12636520; doi:10.1093/ageing/afaf331)
Supplement: Supplementary_materials_afaf331 [file supplementary_materials_afaf331.zip]

Archive with 2 entries (2 files):
- aa-25-1876-File005.docx
- Supplementary_materials_afaf331.docx
